# Supplementary material for: Unexpected Inheritance Patterns in a Large Cohort of Patients with a Suspected Ciliopathy
Source: Hum Mutat. 2023 Aug 9;2023:2564200. doi: 10.1155/2023/2564200 (PMC11918889; doi:10.1155/2023/2564200)
Supplement: Supplementary Materials — Supplementary data includes the following figures and tables. Figure S1: flowchart illustrating the distribution of positive cases among the cohort. Figure S2: pie chart illustrating the distribution of the 499 BBS-positive cases and their genes in the cohort. Figure S3: microsatellite analysis for 3 families, including 2 UPD (A and B) and 1 de novo (C). Table S1: analyses performed on individuals carrying an UPD or a de novo variant. Table S2: list of variations identified and their ACMG classification. Table S3: list of pathologies and related genes identified in positive cases in the category named “other” together with detailed clinical data. Table S4: literature review raw data including article title, DOI/PMID, gene and chromosome, parental origin, and the disease. Table S5: distribution of the UPD cases in the literature per chromosome. [file 2564200.f1.zip]

Archive with 2 entries (2 files):
- BBS_UnexpectedTransmission_SuppData_HM_Final (1).docx
- SupplementaryTable3_OtherDiseases.pdf
